# Supplementary material for: Phage Resistance Is Associated with Decreased Virulence in KPC-Producing Klebsiella pneumoniae of the Clonal Group 258 Clade II Lineage
Source: Microorganisms. 2021 Apr 6;9(4):762. doi: 10.3390/microorganisms9040762 (PMC8067426; doi:10.3390/microorganisms9040762)
Supplement: Supplementary file 1 [file microorganisms-09-00762-s001.zip]

Archive with 4 entries (3 files):
- microorganisms-1146918 supplementary to conversion/
- microorganisms-1146918 supplementary to conversion/Fig S2.pdf
- microorganisms-1146918 supplementary to conversion/Figure S1.pptx
- microorganisms-1146918 supplementary to conversion/Table S1 and S2.pdf
